# Supplementary material for: Autoantibodies against type I IFNs in humans with alternative NF-κB pathway deficiency
Source: Nature. 2023 Nov 8;623(7988):803–13. doi: 10.1038/s41586-023-06717-x (PMC10665196; doi:10.1038/s41586-023-06717-x)
Supplement: Supplementary file 4 — Supplementary Tables 1–8. [file 41586_2023_6717_MOESM4_ESM.xlsx]

## Sheet: Supplementary Table 1
Supplementary Table 1: Demographic and clinical characteristics of the 73 patients with heterozygous NFKB2 variants
Patient	Kindred	Age at onset (y)	Age at recruitment	Sex	Country of residence	Mutation (protein)	Genetic diagnosis	Sporadic or familial case	Recurrent bacterial respiratory tract infection	Severe or recurrent viral diseases	Non-severe viral diseases	Other infectious diseases	Autoimmune manifestations	Endocrine pituitary defect	Ectodermal dysplasia / Alopecia	Aseptic meningitis	Bronchiectasis	Interstitial lung disease	Lymphoproliferative disease	Other manifestations	Hypogammaglobulinemia	IVIg supplementation	Immunosupressive treatment history	Publication	DOI
1	A	6	43.8028	Male	Italy	R853*	PID Panel	Sporadic	LRTI	severe COVID-19, recurrent herpes labialis	No	No	No	No	No	No	No	No	No		Yes	Yes		Lougaris et al.	10.1016/j.clim.2018.11.014
2	B	2	11.8806	Female	France	R848Gfs*38	PID Panel	Sporadic	URTI	severe COVID-19, recurrent herpes labialis	No	No	Vitiligo	No	Alopecia totalis	No	Yes	No	No		Yes	Yes
3	C	8	17	Male	USA	S866N	PID Panel	Familial (mosaicism)	URTI+LRTI	severe COVID-19, recurrent herpes labialis, influenza pneumonia	No	No	No	No	Alopecia totalis, nail dysplasia	no	No	Yes	No	multiple nevi, skin rash	Yes	Yes		Abraham et al.	10.1016/j.jaci.2020.09.020
4	D	Unknown	23	Female	Turkey	Q871*	WES	Sporadic	URTI+LRTI	fatal COVID-19	No	No	No	No	No	No	No	No	No		Yes	No
5	E	6	24.7917	Male	Germany	S762Afs*21	WES	Familial	URTI	No	Non-severe COVID-19	pleural empyema, blepharitis	B12 deficiency, uveitis, autoimmune gastritis	No	Alopecia	No	No	Yes	Intestinal follicular hyperplasia, splenomegaly		No	No
6	F	1.25	24.5972	Male	Italy	R853*	Sanger sequencing	Sporadic	URTI	No	No	No	No	ACTHi, GHi, TSHi	Alopecia totalis, nail dysplasia	No	No	No	No		Yes	Yes		Lougaris et al.	10.1016/j.jaci.2014.11.038
7	G	1	11	Female	Germany	K855Pfs*33	WES	Familial	URTI+LRTI	recurrent herpes labialis	No	Non-severe COVID-19	unilateral papillitis	No	Alopecia totalis, nail dysplasia		No	No	No		Yes	Yes		Bienias et al.	10.1111/pai.13441
8	G	4	40.7417	Female	Germany	K855Pfs*33	WES	Familial	URTI+LRTI	recurrent herpes (skin), severe varicella, mumps	No	Haemophilius influenzae B tracheobronchitis, PcJ pneumonia, non-severe COVID-19	Vasculitis-like lesions of lower legs, enteropathy, arthritis	ACTHi	No	No	Yes	No	No		Yes	Yes		Bienias et al.	10.1111/pai.13441
9	H	10	35.725	Female	Germany	R853*	PID Panel	Sporadic	URTI+LRTI	HPV	No	No	Hypothyroidism, vitiligo	No	Alopecia areata	No	No	No	No	Asthma, cutaneous eczema, atopic dermatitis, atrial fibrillation	Yes	Yes
10	I	1	2.07778	Male	France	R853*	Sanger sequencing	Familial	URTI	influenza pneumonia, congenital CMV (CNS, thrombopenia, retinitis), rotavirus, sapovirus, astrovirus	No	No	No	No	No	No	No	No	No		Yes	Yes
11	I	5	32.7417	Female	France	R853*	WES	Familial	URTI+LRTI	recurrent herpes labialis	No	Cutaneous tuberculosis, dermatophytosis	Arthritis, lichen lupus	No	Alopecia	No	No	No	No		Yes	Yes
12	J	2	25.9556	Female	France	D865G	Sanger sequencing	Sporadic	URTI+LRTI	Severe varicella (encephalitis), recurrent herpes labialis	Non-severe COVID-19	Pneumococcal bacteremia after otitis	No	ACTHi	Hair loss	No	No	Yes	No	low-iron anemia, bronchial hyperreactivity, restrictive profile on PFT	Yes	Yes
13	K	9	20.0278	Female	France	R853*	PID Panel	Familial	URTI+LRTI	No	No	recurrent otitis, bronchitis, haemophilus influenzae	No	No	No	No	No	No	No		Yes	Yes
14	K	9	20.0278	Female	France	R853*	Sanger sequencing	Familial	URTI+LRTI	severe herpes labialis, fatal JC-virus PML	No	recurrent otitis, bronchitis, haemophilus, PcJ pneumonia	No	No	No	No	No	Yes	No	Congenital adrenal hyperplasia	Yes	Yes
15	L	1	33.9806	Female	France	R853*	PID Panel	Familial	URTI	CMV hepatitis, influenza pneumonia	No	oral candidiasis	vestibulitis	No	Alopecia	No	No	yes	No	asthma	Yes	No
16	L	12	60.1528	Female	France	R853*	Sanger sequencing	Familial	URTI+LRTI	severe COVID-19	No	Pneumococcal LRTI, HiB bronchitis, Giardiasis	No	No	No	No	yes	No	No	renal adenocarcinoma, colon carcinoma	Yes	Yes
17	M	2	15.15	Female	France	D865Qfs*20	WES	Unknown	URTI+LRTI	No	No	Salmonella	No	No	No	No	No	No	lymphadenopathy	Recurrent panniculitis and fever	Yes	Yes
18	N	31	60.1222	Female	Germany	Y868C	PID Panel	Sporadic	URTI+LRTI	Severe COVID-19, chronic HBV infection	chickenpox	recurrent bacterial urinary tract infections, scarlet fever	polychondritis	No	No	No	Yes	No	No	accessory spleen, liver steatosis	Yes	Yes	ixekizumab, secukinumab, prednisone	Klemann et al.	10.3389/fimmu.2019.00297
19	O	1	27.6722	Female	Germany	R853*	PID Panel	Familial	URTI+LRTI	Influenza pneumonia, recurrent herpes labialis	verruca plantaris, molluscsum contagiosum,	recurrent staphylococcal infections, episcleritis	No	No	No	Yes	No	No	No	Nephrotic syndrome, recurrent diarrhea	Yes	Yes	prednisone	Klemann et al.	10.3389/fimmu.2019.00297
20	O	4	28.9972	Female	Germany	R853*	PID Panel	Familial	URTI+LRTI	HZ, recurrent herpes labialis	verruca plantaris	recurrent fungal genital infections, Salmonella enteritis	Immune thrombocytopenia	No	No	No	Yes	No	No	rosacea	Yes	Yes	Rituximab, prednisone	Klemann et al.	10.3389/fimmu.2019.00297
21	O	2	57.2472	Female	Germany	R853*	PID Panel	Familial	URTI+LRTI	HZ, recurrent herpes labialis	chickenpox, measles	recurrent urinary tract infections	No	No	Alopecia totalis	No	No	No	No	rosacea	Yes	Yes	prednisone	Klemann et al.	10.3389/fimmu.2019.00297
22	P	6	31.6611	Female	Germany	R853*	PID Panel	Sporadic	URTI+LRTI	severe COVID-19, recurrent herpes labialis and genital herpes, HZ (aged 12)	No	oral thrush, fever of unknown origin	hypothyroidism	No	No	Yes	No	No	No	idiopathic hepatopathy	Yes	Yes		Klemann et al.	10.3389/fimmu.2019.00297
23	Q	0.5	35.8139	Female	Germany	R853Cfs*7	PID Panel	Sporadic	URTI+LRTI	HZ	No	chronic obstructive bronchitis (detection of Haemophilus influenzae and Pseudomonas aeruginosa); Moraxella catarrhalis	Immune thrombocytopenia, hypothyroidism	No	No	Yes	Yes	No	splenomegaly	schizoaffective psychosis	Yes	Yes	Rituximab, azathioprine	Klemann et al.	10.3389/fimmu.2019.00297
24	R	3	31.9806	Male	Germany	Q871*	PID Panel	Sporadic	URTI+LRTI	recurrent herpes labialis	verruca plantaris	No	No	ACTHi	Alopecia totalis, trachonychia	No	Yes	No	No	chronic diarrhea, asthma, psoriasiform dermatatis	Yes	Yes	MTX, golimumab, tocilizumab, sarilumab, baricitinib, abatacept, ixekizumab, etanercept, prednisone	Klemann et al.	10.3389/fimmu.2019.00297
25	S	1	16.4389	Female	Turkey	R853*	PID Panel	Familial	LRTI	severe COVID-19, influenza pneumonia, severe varicella	No	no	hypothyroidism, psoriasis	ACTHi, GHi, TSHi	Alopecia totalis, sparse eyebrows/eyelashes/pilosity, nail dysplasia	No	No	NA	No		Yes	Yes	Cyclosporin A
26	T	4	20.9389	Male	France	R848Gfs*38	WES	Sporadic	URTI+LRTI	recurrent herpes labialis	VHE infection influenza pneumonia	Disseminated cryptococcal disease (C. neoformans, osteomyelitis, lung, skin)	No	GHi	No	No	No	No	No	Recurrent fever, inflammatory skin nodules, aseptic polyarthritis	Yes	Yes
27	U	6	26.9833	Male	France	R853Afs*30	Sanger sequencing	Familial	LRTI	influenzae (acute respiratory distress syndrome and encephalitis)	Non-severe COVID-19	sinusitis	chronic tubulointerstitial nephritis	ACTHi, GHi, TSHi	no	No	Yes	No	hepatomegaly	Anal inperforation surgery; testicular ectopy; inguinal hernia; tracheomalacia; asthma; dilation VBP	Yes	Yes		Brue et al.	10.1186/s12881-014-0139-9
28	U	10	33.4222	Female	France	R853Afs*30	Sanger sequencing	Familial	URTI+LRTI	No	Non-severe COVID-19	Dermatophytis, otitis	No	No	No	Yes	Yes	No	No		Yes	Yes		Brue et al.	10.1186/s12881-014-0139-9
29	U	8	42.8694	Female	France	A867V	Sanger sequencing	Familial	LRTI	No	No	recurrent bacteremia	Peripheral thyroiditis	ACTHi, TSHi, ovarian insufficiency	Hair loss, absence of pubic and axillary hair	Yes (x2)	No	Yes	No	Recurrent diarrhea	Yes	Yes		Brue et al.	10.1186/s12881-014-0139-9
30	V	2	16	Male	France	A867V	Sanger sequencing	Familial	URTI	No	No	no	No	No	No	No	No	No	No		Yes	No		Brue et al.	10.1186/s12881-014-0139-9
31	V	Asymptomatic	19	Male	France	A867V	Sanger sequencing	Familial	No	No	No	no	No	No	No	No	No	No	No		Yes	No		Brue et al.	10.1186/s12881-014-0139-9
32	W	6	11.5389	Male	France	A867V	Sanger sequencing	Familial	Yes	No	No	No	No	ACTHi	No	No	No	No	No		Yes	Yes
33	X	NA	61.8889	Male	Germany	R853*	PID Panel	Familial	Yes	No	No	No	No	No	No	No	No	No	No		Yes	Yes
34	Y	8	19.7417	Male	USA	S866R	PID Panel	Sporadic	LRTI	No	molluscum contagiosum	No	No	ACTHi, GHi	Absence of acillary hair	No	No	No	No		Yes	Yes		Kuehn et al.	10.1182/blood-2017-05-782177
35	Z	1	17.5139	Male	Italy	R853*	Sanger sequencing	Familial	URTI	No	Non-severe COVID-19	No	No	ACTHi	No	No	No	No	No	Depression	Yes	Yes		Montin et al.	10.1016/j.imlet.2017.12.006
36	Z	6	48.7861	Female	Italy	R853*	WES	Familial	LRTI	No	Non-severe COVID-19	No	lichen planus pigmentosus	ACTHi	Nail dysplasia	No	No	No	No	Depression	Yes	Yes		Montin et al.	10.1016/j.imlet.2017.12.006
37	AA	6	20.3778	Male	Italy	R853*	WES	Sporadic	URTI	No	No	No	bilateral retinal vasculitis	ACTHi, GHi, TSHi	No	No	No	No	No		Yes	Yes		Montin et al.	10.1016/j.imlet.2017.12.006
38	AB	7	9	Male	Chile	G869Vfs*18	PID Panel	Sporadic	No	No	Non-severe COVID-19, warts	No	No	No	No	No	No	No	No		No	Yes
39	AC	NA	75	Female	UK	R635*	Sanger sequencing	Familial	URTI	No	Non-severe COVID-19	sinusitis, Giardia lamblia	No	No	No	No	No	No	No	nodular lymphoid hyperplasia	Yes	Yes		Tuijnenburg et al.	10.1016/j.clim.2019.03.010
40	AC	Asymptomatic	49	Male	UK	R635*	Sanger sequencing	Familial	No	No	Non-severe COVID-19	No	No	No	No	No	No	No	No		No	No		Tuijnenburg et al.	10.1016/j.clim.2019.03.010
41	AC	NA	42	Male	UK	R635*	Sanger sequencing	Familial	URTI	No	Non-severe COVID-19	sinusitis	No	No	No	No	No	No	No		Yes	No		Tuijnenburg et al.	10.1016/j.clim.2019.03.010
42	AD	NA	47	Female	UK	R635*	WGS	Unknown	URTI+LRTI	No	No	sinusitis	No	No	No	No	No	No	No		Yes	Yes		Tuijnenburg et al.	10.1016/j.clim.2019.03.010
43	AE	33	65.4	Male	France	K321Sfs*160	PID Panel	Sporadic	URTI	No	No	No	autoimmune gastritis, lichen planus	no	No	no	yes	no	No	prostate adenocarcinoma, duodenal villous atrophy	IgG2 subclass deficiency	NA
44	AF	1	21.7417	Male	Australia	A867V	WGS	Familial	URTI+LRTI	No	No	No	No	No	No	No	No	No	No		Yes	Yes
45	AF	1	22.7417	Female	Australia	A867V	WGS	Familial	URTI+LRTI	No	Non-severe COVID-19	No	No	No	No	No	No	No	No		Yes	Yes
46	AF	3	51.7417	Female	Australia	A867V	WGS	Familial	URTI+LRTI	No	Enteroviral meningitis	Angiostrongylus meningitis	No	No	No	No	No	No	No		Yes	Yes
47	AG	5	8.74167	Male	Australia	A867V	PID Panel	Familial	URTI	No	No	No	No	No	No	No	No	No	No	asthma	Yes	Yes
48	AG	1	11.7417	Male	Australia	A867V	PID Panel	Familial	URTI+LRTI	No	No	Recurrent impetigo	No	No	No	No	No	No	No	asthma	Yes	Yes
49	AG	2	40.7417	Female	Australia	A867V	PID Panel	Familial	URTI+LRTI	No	influenza pneumonia	Recurrent impetigo	No	No	No	No	No	No	No	migraine,eczema,childhood asthma	Yes	Yes
50	AH	14	39.7417	Male	Australia	D865G	Sanger sequencing	Familial	URTI	No	Non-severe COVID-19	Esophageal candidiasis	N/A	No	Alopecia totalis, sparse eyebrows/eyelashes/pilosity	No	No	No	No	Asthma, chronic rhinosinusitis	Yes	Yes		Lee et al.	10.1182/blood-2014-06-578542
51	AH	1	34	Male	Australia	D865G	Sanger sequencing	Familial	URTI+LRTI	No	Non-severe COVID-19	No	No	No	Alopecia totalis, sparse eyebrows/eyelashes/pilosity	No	No	No	No	Chronic psoriasiform plaque-type rash	Yes	Yes		Lee et al.	10.1182/blood-2014-06-578542
52	AI	Childhood	47.325	Female	USA	K855Sfs*7	WES	Familial	URTI+LRTI	No	Norovirus	No	arthralgia, chronic skin disease	No	Alopecia areata, nail dysplasia	No	Yes	No	No	enteropathy	Yes	Yes
53	AJ	1	20.2528	Female	France	K321E	PID Panel	Familial	NA	No	No	No	No	No	No	No	No	No	Yes	cutaneous lymphoplasmocytic proliferation	Yes	Yes
54	AK	13	17.7417	Male	Germany	P491S	WES	Sporadic	URTI	No	No	No	autoimmune cytopenia	No	No	Yes	No	No	Yes		Yes	Yes	Rapamycin
55	AL	5	30.425	Female		A567V	WES	Familial	Yes	recurrent herpes labialis	Non-severe COVID-19	Staphylococcus aureus appendicitis, peritonitis	vasculitis (CNS,MRI), arthralgia, dermatomyositis, IBD	No	Alopecia	No	No	Yes	none apparent, but splenomegaly in early childhood	enteropathy, hypertension and atherosclerosis, polyvalent allergy	No	Yes	Prednisone, imuran, TNF blockers, methothrexate
56	AM	26	30	Female	France	V661M	WES	Unknown	LRTI	No	Non-severe COVID-19	Recurrent otitis	No	No	No	No	No	Yes	Splenomegaly and mediastinal and abdominal lymphadenopathies	Endometriosis, microcytic anemia	Yes	Yes
57	AN	1	8.61111	Female	France	V844A	WES	Familial	Yes	No	No	oral candidiasis	pancytopenia	No	No	No	No	No	splenomegaly, lymphadenopathy, hepatomegaly		NA	NA
58	AN	NA	NA	Female	France	V844A	WES	Familial	Yes	No	No	No	No	No	No	No	No	No	No		NA	NA
59	AO	4	21	Female	USA	K855Sfs*7	WES	Familial	URTI	recurrent herpes (labial and skin), long-term rash after MMR, rubella-vaccine strain encephalitis (post-HSCT)	No	Onychomycosis	Thyroiditis, vitiligo	No	Alopecia areata, sparse eyebrows/eyelashes/pilosity, thin skin, nail dysplasia	No	No	Yes	No	Anxiety disorder, chronic migraines, severe gingivitis	Yes	Yes		Chen et al.	10.1016/j.ajhg.2013.09.009
60	AO	2	20	Male	USA	K855Sfs*7	WES	Familial	URTI+LRTI	recurrent herpes labialis	No	No	Thyroiditis	No	No	Yes	No	No	No	Chronic migraines	Yes	Yes		Chen et al.	10.1016/j.ajhg.2013.09.009
61	AP	3	21	Male	Italy	E861Gfs*24	WGS	Sporadic	URTI+LRTI	recurrent herpes labialis, disseminated CMV disease, suspected enterovirus progressive encephalitis	No	No	psoriasis-like eczema, celiac-like enteropathy	ACTHi, Ghi	Alopecia totalis, hypohydrosis, nail dysplasia	No	Yes	No	No		Yes	Yes
62	AQ	3	29.1639	Male	UK	R853*	WES	Sporadic	LRTI	recurrent herpes labialis, severe varicella	No	No	enteropathy	ACTHi, TSHi, diabetes insipidus	Alopecia totalis, sparse eyebrows/eyelashes/pilosity, thin skin, nail dysplasia	No	Yes	No	no	Parotid mucoepidermoid carcinoma	Yes	Yes
63	AR	NA	39	Male	Germany	c.104G>C	WES	Familial	LRTI	recurrent herpes (labial)	Non-severe COVID-19, Influenza pneumonia	Giardia lamblia, Pneumococcal bacteremia	Arthritis	No	No	No	No	Yes	Splenomegaly	Rectal non-Hodgkin lymphoma	NA	Yes
64	AS	5	39	Female	UK	Y868*	Sanger sequencing	Sporadic	URTI+LRTI	Fatal COVID-19, recurrent herpes (labial and skin)		No	No	No	Alopecia totalis, absent eyebrows/eyelashes/pilosity, hypohydrosis, nail dysplasia	No	No	No	No	Chronic cholestasis, anoxic brain injury at birth with epilepsy	Yes	Yes
65	AT	6	21	Male	Colombia	Q539*	WES	Familial	URTI	No	Non-severe COVID-19	No	Hypothyroiditis	No	alopecia	No	No	No	No	Asthma	No	No
66	AT	Asymptomatic	49	Male	Colombia	Q539*	WES	Familial	No	No	Non-severe COVID-19	No	No	No	No	No	No	No	No		No	No
67	AU	Childhood	47	Male	USA	S866N	WES	Familial	No	HZ	No	No	Arthritis	No	Alopecia totalis, sparse eyebrows/eyelashes/pilosity	No	No	No	No		Yes	Yes
68	AV	11	23	Female	Australia	A860Pfs*33	PID panel	Familial	LRTI	No	Cutaneous warts	No	No	No	No	No	Yes	No	No		Yes	Yes
69	AV	8	21	Female	Australia	A860Pfs*33	PID panel	Familial	URTI+LRTI	HZ; Recurrent rhinovirus/enterovirus pneumonia	No	No	No	No	No	No	Yes	No	No		Yes	Yes
70	AV	2	13	Female	Australia	A860Pfs*33	PID panel	Familial	LRTI	No	No	No	No	No	No	No	Yes	No	No		Yes	Yes
71	AW	Childhood	27	Male	Italy	R853*	WES	Unknown	URTI+LRTI	Severe influenza pneumonia; coronavirus (HCoV-NL63) pneumonia; recurrent rhinovirus bronchitis	Non-severe COVID-19	Cerebral toxoplasmosis	No	No	Alopecia areata	No	No	No	No		Yes	Yes
72	AX	NA	20	Female	Slovakia	R52*	PID panel	Familial	URTI	No	No	No	Celiac Disease; type 1 diabetes	No	No	No	Yes	Yes	No	Pulmonary arterial hypertension	Yes	Yes
73	AX	Childhood	44	Female	Slovakia	R52*	Sanger sequencing	Familial	URTI	No	Non-severe COVID-19	No	No	No	No	No	No	No	No		NA	No
URTI: upper respiratory tract infection; VHE: viral hepatitis E; PML: progressive multifocal encephalopathy; CNS: central nervous system; LRTI: lower respiratory tract infection; HPV: human papilloma virus; HBV: hepatitis B virus; HZ: herpes zoster; TSHi: thyroid-stimulating hormone insufficiency; ACTHi: adrenocorticotropic hormone insufficiency; Ghi: growth hormone insufficiency; N/A: not applic…

## Sheet: Supplementary Table 2
Supplementary Table 2: Demographic and clinical characteristics of the patients with inborn errors of NIK, RelB, CD40L, or BAFFR
Patient	Kindred	Inheritance	Gene	Deficiency	Mutation	Age at onset	Age at testing (y)	Sex	Country of residence	Recurrent bacterial respiratory tract infection	Severe viral diseases	CMC	Other infectious diseases	Autoimmune manifestations	Endocrine pituitary defect	Ectodermal dysplasia	Other clinical manifestations	HSCT	Publication
P1	1	AR	RELB	Complete	Y397*	4 mo	4, 10	Male	Canada	URTI+LRTI	No	No		No	No	No		Yes	Scharfe 2015
P2	1	AR	RELB	Complete	Y397*	1 mo	6, 9	Male	Canada	URTI+LRTI	HSV-1 skin infection	No	Ecthyma gangrenosum	chronic arthritis	No	No		Yes	Scharfe 2015
P3	1	AR	RELB	Complete	Y397*	<1 mo	3, 8	Male	Canada	URTI+LRTI	No	No		No	No	No		Yes	Scharfe 2015
P4	2	AR	RELB	Partial	P364L	<3 y	18	Female	Israel	URTI+LRTI		No		Chronic autoimmune hepatitis	No	No	Chronic diarrhea, chronic skin disease	No	Sharfe 2022
P5	2	AR	RELB	Partial	P364L	2 y	12	Female	Israel	No	Varicella pneumonia	No		Hepatitis and sclerosing cholangitis	No	No	Chronic skin disease	No	Sharfe 2022
P6	2	AR	RELB	Partial	P364L	1 y	4	Male	Israel	No	Adenovirus pneumonia	No		No	No	No		No	Sharfe 2022
P7	3	AR	RELB	Complete	Q72Tfs*152	infancy	12, 18	Female	Turkey	URTI+LRTI	No	Yes	Cryptococcus neoformans meningitis	No	No	No		Yes	Unreported
P8	4	AR	RELB	Partial	E135K/P364L	infancy	31	Male	Canada	URTI+LRTI	Varicella pneumonia (intubation, ICU), JC virus PML, epidermodysplasia verruciformis	Yes	No	No	Central hypogonadism	Alopecia	DLBCL, chronic lymphoedema, chronic diarrhea with lymphangiectasia	No	Unreported
P9	5	AR	MAP3K14	Complete	c.1552+217_1972+716del (exon 9 to 11 deletion)	3 mo	6	Female	Iran	Yes	chronic colitis (CMV, norovirus)	Yes	No	No	No	No		Yes	Unreported
P10	6	AR	MAP3K15	Complete	P565R	2 y	16	Female	Turkey	Yes	chronic CMV colitis	Yes	disseminated Bacillus Calmette Guérin infection, intestinal Cryptosporidium infection	No	No	No		Yes	Willmann 2014
P11	7	AR	BAFFR	Complete	L89_V96del	NA	NA	Male	Germany	URTI+LRTI	No	No	No	No	No	No		No	Warnatz 2009
P12	8	XL	CD40LG	Partial	T254M	NA	19	Male	Equador	Yes	No	No	Mycobacterial osteomyelitis	No	No	No		No	Unreported
P13	9	XL	CD40LG	Partial	R11*	NA	NA	Male	France	Yes	Recurrent warts	No	Mycobacterial infection	No	No	No		No	Unreported
P14	10	XL	CD40LG	Partial	c.409+2T>C	NA	31	Male	France	LRTI	No	No	Aspergillus	No	No	No		No	Unreported
URTI: upper respiratory tract infection; LRTI: lower respiratory tract infection; HSCT: hematopoietic stem-cell transplantation; CMC: chronic mucocutaneous candidiasis; yo: years-old; CMV: cytomegalovirus; AR: autosomal recessive; XL: X-linked, mo: months; y: years; NR: not reported; ICU: intensive care unit; DLBCL: disseminated large B-cell lymphoma

## Sheet: Supplementary Table 3
Supplementary Table 3: In silico prediction and functional consequences of the NFKB2 variants from the patients included or reported in the literature
Mutant	cDNA	Residue	Domain	CADD score	MAF (gnomAD 2.1.1)	Processing/P-p100	p52/p52 homodimer function	IκBδ function	Nomenclature	Previously reported	Recruited in the study
A35Efs*10	c.104-1G>C	35	RHD	35	0	No p100 expression	LOF	Predicted LOF	p52LOF/IκBδLOF	unreported	yes
R52*	c.154C>T	52	RHD	34	0.000004013	No p100 expression	LOF	Predicted LOF	p52LOF/IκBδLOF	unreported	yes
W270*	c.809G>A	270	RHD	37	0	No p100 expression	LOF	LOF	p52LOF/IκBδLOF	10.1007/s10875-020-00842-2	no
K321E	c.961A>G	321	RHD	23	0	Normal	Normal	Normal	Neutral	unreported	yes
K321Sfs*160	c.962_965del	321	RHD	35	0	No p100 expression	LOF	LOF	p52LOF/IκBδLOF	unreported	yes
G369R	c.1105G>A	369	GRR	24.9	0	Normal	Normal	Normal	Neutral	unreported	no
E418*	c.1252G>T	418	NA	34	0	No p100 expression	GOF	Predicted LOF	p52GOF/IκBδLOF	10.1182/blood-2017-05-782177	no
P491S	c.1471C>T	491	ARD	25.1	0	Normal	Normal	Normal	Neutral	unreported	yes
L531Cfs*5	c.1588delC	531	ARD	34	0	Abolished	GOF	Predicted LOF	p52GOF/IκBδLOF	unreported	no
Q539*	c.1614_1615delinsCT	539	ARD	36	0	Abolished	GOF	Predicted LOF	p52GOF/IκBδLOF	unreported	yes
A567V	c.1700C>T	567	ARD	34	0.00002866	Normal	Normal	Normal	Neutral	unreported	yes
R611*	c.1831C>T	611	ARD	37	0	Abolished	GOF	Predicted LOF	p52GOF/IκBδLOF	10.3389/fgene.2019.00140	no
R635*	c.1903C>T	635	ARD	38	0.000008183	Abolished	GOF	LOF	p52GOF/IκBδLOF	10.1182/blood-2017-05-782177	yes
V661M	c.1981G>A	661	ARD	25.2	0.000004041	Normal	Normal	Normal	Neutral	unreported	yes
P681L	c.2042C>T	681	ARD	28	0.00003211	Normal	Normal	Normal	Neutral	ESID 2018 poster (ESID8-0380)	no
S762Afs*21	c.2284del	762	CTD	32	0	Impaired/impaired	LOF	Predicted GOF	p52LOF/IκBδGOF	unreported	yes
V844A	c.2531T>C	844	CTD	27.8	0	Abolished	Normal	Normal	Neutral	unreported	yes
R848Efs*38	c.2540dup	848	CTD	35	0	Abolished	LOF	Predicted GOF	p52LOF/IκBδGOF	unreported	yes
P850Sfs*36	c.2543insG	850	CTD	34	0	Abolished	LOF	Predicted GOF	p52LOF/IκBδGOF	10.1007/s10875-019-00602-x	no
R853*	c.2557C>T	853	CTD	38	0	Abolished	LOF	GOF	p52LOF/IκBδGOF	10.1016/j.ajhg.2013.09.009	yes
R853Afs*30	c.2556_2563_delCCGAGACA	853	CTD	36	0	Abolished	LOF	Predicted GOF	p52LOF/IκBδGOF	10.1186/s12881-014-0139-9	yes
R853Cfs*7	c.2557_2566del	853	CTD	36	0	Abolished	LOF	Predicted GOF	p52LOF/IκBδGOF	10.3389/fimmu.2019.00297	yes
D854Efs*31	c.2561_2562delAC	854	CTD	35	0	Abolished	LOF	Predicted GOF	p52LOF/IκBδGOF	10.3389/fimmu.2019.00297	no
K855*	c.2563A>T	855	CTD	35	0	Abolished	LOF	Predicted GOF	p52LOF/IκBδGOF	10.1097/MD.0000000000005081	no
K855Sfs*8	c.2564del	855	CTD	50	0	Abolished	LOF	Predicted GOF	p52LOF/IκBδGOF	10.1016/j.ajhg.2013.09.009	yes
K855Pfs*33	c.2556_2562dup	855	CTD	35	0	Abolished	LOF	Predicted GOF	p52LOF/IκBδGOF	10.1111/pai.13441	yes
A860Pfs*33	c.2555_2576dup	860	CTD	32	0	NT	LOF	Predicted GOF	p52LOF/IκBδGOF	unreported	yes
E861Gfs*24	c.2582_2583del	861	CTD	35	0	NT	NT	Predicted GOF	p52LOF/IκBδGOF	unreported	yes
D865Vfs*18	c.2593_2600delGACAGTGC	865	CTD	36	0	Abolished	LOF	Predicted GOF	p52LOF/IκBδGOF	10.1007/s10875-014-0064-x	no
D865G	c.2594A>G	865	CTD	28.7	0	Abolished	LOF	Predicted GOF	p52LOF/IκBδGOF	10.1182/blood-2014-06-578542	yes
D865Qfs*20	c.2593_2594del	865	CTD	35	0	Abolished	LOF	Predicted GOF	p52LOF/IκBδGOF	unreported	yes
S866Cfs*19	c.2596_2597delAG	866	CTD	36	0.000006271	Abolished	LOF	Predicted GOF	p52LOF/IκBδGOF	10.3389/fimmu.2019.00297	no
S866R	c.2596A>C	866	CTD	27.1	0	Abolished	LOF	Predicted GOF	p52LOF/IκBδGOF	10.1182/blood-2017-05-782182	yes
S866N	c.2597G>A	866	CTD	28.3	0	Abolished	LOF	GOF	p52LOF/IκBδGOF	10.1016/j.jaci.2020.09.020	yes
A867Cfs*19	c.2598_2599insT	867	CTD	35	0	Abolished	LOF	Predicted GOF	p52LOF/IκBδGOF	10.1007/s10875-014-0095-3	no
A867V	c.2600C>T	867	CTD	32	0	Abolished	LOF	Predicted GOF	p52LOF/IκBδGOF	10.1186/s12881-014-0139-9	yes
Y868C	c.2603A>G	868	CTD	25	0	Abolished	LOF	Predicted GOF	p52LOF/IκBδGOF	10.3389/fimmu.2019.00297	yes
Y868*	c.2604C>A	869	CTD	35	0	Abolished	LOF	Predicted LOF	p52LOF/IκBδGOF	unreported	yes
G869Vfs*18	c.2602_2605dup	869	CTD	35	0	Abolished	NT	Predicted GOF	p52LOF/IκBδGOF	unreported	yes
S870N	c.2609 G>A	870	CTD	27.1	0	Abolished/Impaired	LOF	Predicted GOF	p52LOF/IκBδGOF	10.1093/rheumatology/kez614	no
Q871*	c.2611C>T	871	CTD	40	0	Abolished/Impaired	LOF	Predicted GOF	p52LOF/IκBδGOF	10.3389/fimmu.2019.00297	yes
NA: non applicable; NT: non-tested

## Sheet: Supplementary Table 4
Supplementary Table 4: Neutralization of IFN-α2, IFN-ω or IFN-ß by serum from the 73 patients heterozygous for NFKB2 variants
Supplementary table III: Neutralization of IFN-α2, IFN-ω or IFN-ß for the 72 patients with heterozygous NFKB2 variants	NFKB2 variant	NFKB2 variant type	Neutralizing Auto-Ab detection	IFNa2 10 ng/mL	IFNa2 100 pg/mL	IFNb 10 ng/mL	IFNw 10ng/mL	IFNw 100 pg/mL
1	R853*	p52LOF/IκBδGOF	positive	Neutralizing	Neutralizing	Non-neutralizing	Neutralizing	Neutralizing
2	R848Gfs*38	p52LOF/IκBδGOF	positive	Neutralizing	Neutralizing	Non-neutralizing	Neutralizing	Neutralizing
3	S866N	p52LOF/IκBδGOF	positive	Neutralizing	Neutralizing	Non-neutralizing	Neutralizing	Neutralizing
4	Q871*	p52LOF/IκBδGOF	positive	Neutralizing	Neutralizing	Non-neutralizing	Neutralizing	Neutralizing
5	S762Afs*21	p52LOF/IκBδGOF	positive	Non-neutralizing	Non-neutralizing	Non-neutralizing	Non-neutralizing	Neutralizing
6	R853*	p52LOF/IκBδGOF	positive	Non-neutralizing	Neutralizing	Non-neutralizing	Neutralizing	Neutralizing
7	K855Pfs*33	p52LOF/IκBδGOF	positive	Non-neutralizing	Non-neutralizing	Non-neutralizing	Neutralizing	Neutralizing
8	K855Pfs*33	p52LOF/IκBδGOF	positive	Neutralizing	Neutralizing	Non-neutralizing	Neutralizing	Neutralizing
9	R853*	p52LOF/IκBδGOF	positive	Neutralizing	Neutralizing	Non-neutralizing	Neutralizing	Neutralizing
10	R853*	p52LOF/IκBδGOF	positive	Neutralizing	Neutralizing	Non-neutralizing	Neutralizing	Neutralizing
11	R853*	p52LOF/IκBδGOF	positive	Neutralizing	Neutralizing	Neutralizing	Neutralizing	Neutralizing
12	D865G	p52LOF/IκBδGOF	positive	Neutralizing	Neutralizing	Non-neutralizing	Neutralizing	Neutralizing
13	R853*	p52LOF/IκBδGOF	positive	Neutralizing	Neutralizing	Non-neutralizing	Neutralizing	Neutralizing
14	R853*	p52LOF/IκBδGOF	positive	Neutralizing	Neutralizing	Non-neutralizing	Neutralizing	Neutralizing
15	R853*	p52LOF/IκBδGOF	positive	Neutralizing	Neutralizing	Non-neutralizing	Neutralizing	Neutralizing
16	R853*	p52LOF/IκBδGOF	positive	Neutralizing	Neutralizing	Non-neutralizing	Non-neutralizing	Neutralizing
17	D865Qfs*20	p52LOF/IκBδGOF	positive	Neutralizing	Neutralizing	Neutralizing	Neutralizing	Neutralizing
18	Y868C	p52LOF/IκBδGOF	positive	Neutralizing	Neutralizing	Non-neutralizing	Neutralizing	Neutralizing
19	R853*	p52LOF/IκBδGOF	positive	Neutralizing	Neutralizing	Non-neutralizing	Non-neutralizing	Neutralizing
20	R853*	p52LOF/IκBδGOF	positive	Neutralizing	Neutralizing	Non-neutralizing	Non-neutralizing	Neutralizing
21	R853*	p52LOF/IκBδGOF	positive	Neutralizing	Neutralizing	Non-neutralizing	Neutralizing	Neutralizing
22	R853*	p52LOF/IκBδGOF	positive	Neutralizing	Neutralizing	Non-neutralizing	Neutralizing	Neutralizing
23	R853Cfs*7	p52LOF/IκBδGOF	positive	Non-neutralizing	Neutralizing	Non-neutralizing	Non-neutralizing	Neutralizing
24	Q871*	p52LOF/IκBδGOF	positive	Neutralizing	Neutralizing	Non-neutralizing	Neutralizing	Neutralizing
25	R853*	p52LOF/IκBδGOF	positive	Neutralizing	Neutralizing	Non-neutralizing	Non-neutralizing	Neutralizing
26	R848Gfs*38	p52LOF/IκBδGOF	positive	Neutralizing	Neutralizing	Neutralizing	Neutralizing	Neutralizing
27	R853Afs*30	p52LOF/IκBδGOF	positive	Neutralizing	Neutralizing	Non-neutralizing	Neutralizing	Neutralizing
28	R853Afs*30	p52LOF/IκBδGOF	positive	Neutralizing	Neutralizing	Non-neutralizing	Non-neutralizing	Non-neutralizing
29	A867V	p52LOF/IκBδGOF	negative	Non-neutralizing	Non-neutralizing	Non-neutralizing	Non-neutralizing	Non-neutralizing
30	A867V	p52LOF/IκBδGOF	positive	Non-neutralizing	Non-neutralizing	Non-neutralizing	Non-neutralizing	Neutralizing
31	A867V	p52LOF/IκBδGOF	negative	Non-neutralizing	Non-neutralizing	Non-neutralizing	Non-neutralizing	Non-neutralizing
32	A867V	p52LOF/IκBδGOF	negative	Non-neutralizing	Non-neutralizing	Non-neutralizing	Non-neutralizing	Non-neutralizing
33	R853*	p52LOF/IκBδGOF	negative	Non-neutralizing	Non-neutralizing	Non-neutralizing	Non-neutralizing	Non-neutralizing
34	S866R	p52LOF/IκBδGOF	positive	Neutralizing	Neutralizing	Non-neutralizing	Neutralizing	Neutralizing
35	R853*	p52LOF/IκBδGOF	negative	Non-neutralizing	Non-neutralizing	Non-neutralizing	Non-neutralizing	Non-neutralizing
36	R853*	p52LOF/IκBδGOF	positive	Neutralizing	Neutralizing	Non-neutralizing	Non-neutralizing	Neutralizing
37	R853*	p52LOF/IκBδGOF	positive	Neutralizing	Neutralizing	Non-neutralizing	Neutralizing	Neutralizing
38	G869Vfs*18	p52LOF/IκBδGOF	positive	Neutralizing	Neutralizing	Non-neutralizing	Neutralizing	Neutralizing
39	R635*	p52GOF/IκBδLOF	negative	Non-neutralizing	Non-neutralizing	Non-neutralizing	Non-neutralizing	Non-neutralizing
40	R635*	p52GOF/IκBδLOF	negative	Non-neutralizing	Non-neutralizing	Non-neutralizing	Non-neutralizing	Non-neutralizing
41	R635*	p52GOF/IκBδLOF	negative	Non-neutralizing	Non-neutralizing	Non-neutralizing	Non-neutralizing	Non-neutralizing
42	R635*	p52GOF/IκBδLOF	negative	Non-neutralizing	Non-neutralizing	Non-neutralizing	Non-neutralizing	Non-neutralizing
43	K321Sfs*160	p52LOF/IκBδLOF	negative	Non-neutralizing	Non-neutralizing	Non-neutralizing	Non-neutralizing	Non-neutralizing
44	A867V	p52LOF/IκBδGOF	positive	Neutralizing	Neutralizing	Non-neutralizing	Non-neutralizing	Neutralizing
45	A867V	p52LOF/IκBδGOF	negative	Non-neutralizing	Non-neutralizing	Non-neutralizing	Non-neutralizing	Non-neutralizing
46	A867V	p52LOF/IκBδGOF	negative	Non-neutralizing	Non-neutralizing	Non-neutralizing	Non-neutralizing	Non-neutralizing
47	A867V	p52LOF/IκBδGOF	positive	Non-neutralizing	Non-neutralizing	Non-neutralizing	Non-neutralizing	Neutralizing
48	A867V	p52LOF/IκBδGOF	negative	Non-neutralizing	Non-neutralizing	Non-neutralizing	Non-neutralizing	Non-neutralizing
49	A867V	p52LOF/IκBδGOF	negative	Non-neutralizing	Non-neutralizing	Non-neutralizing	Non-neutralizing	Non-neutralizing
50	D865G	p52LOF/IκBδGOF	positive	Non-neutralizing	Neutralizing	Non-neutralizing	Non-neutralizing	Neutralizing
51	D865G	p52LOF/IκBδGOF	positive	Non-neutralizing	Neutralizing	Non-neutralizing	Non-neutralizing	Non-neutralizing
52	K855Sfs*7	Neutral	negative	Non-neutralizing	Non-neutralizing	Non-neutralizing	Non-neutralizing	Non-neutralizing
53	K321E	Neutral	negative	Non-neutralizing	Non-neutralizing	Non-neutralizing	Non-neutralizing	Non-neutralizing
54	P491S	Neutral	negative	Non-neutralizing	Non-neutralizing	Non-neutralizing	Non-neutralizing	Non-neutralizing
55	A567V	Neutral	negative	Non-neutralizing	Non-neutralizing	Non-neutralizing	Non-neutralizing	Non-neutralizing
56	V661M	Neutral	negative	Non-neutralizing	Non-neutralizing	Non-neutralizing	Non-neutralizing	Non-neutralizing
57	V844A	Neutral	negative	Non-neutralizing	Non-neutralizing	Non-neutralizing	Non-neutralizing	Non-neutralizing
58	V844A	Neutral	negative	Non-neutralizing	Non-neutralizing	Non-neutralizing	Non-neutralizing	Non-neutralizing
59	K855Sfs*7	p52LOF/IκBδGOF	positive	Neutralizing	Neutralizing	Non-neutralizing	Neutralizing	Neutralizing
60	K855Sfs*7	p52LOF/IκBδGOF	positive	Neutralizing	Neutralizing	Non-neutralizing	Neutralizing	Neutralizing
61	E861Gfs*24	p52LOF/IκBδGOF	positive	Non-neutralizing	Neutralizing	Non-neutralizing	Non-neutralizing	Neutralizing
62	R853*	p52LOF/IκBδGOF	positive	Neutralizing	Neutralizing	Neutralizing	Neutralizing	Neutralizing
63	c.104G>C	p52LOF/IκBδLOF	negative	Non-neutralizing	Non-neutralizing	Non-neutralizing	Non-neutralizing	Non-neutralizing
64	Y868*	p52LOF/IκBδGOF	positive	Neutralizing	Neutralizing	Non-neutralizing	Neutralizing	Neutralizing
65	Q539*	p52GOF/IκBδLOF	negative	Non-neutralizing	Non-neutralizing	Non-neutralizing	Non-neutralizing	Non-neutralizing
66	Q539*	p52GOF/IκBδLOF	negative	Non-neutralizing	Non-neutralizing	Non-neutralizing	Non-neutralizing	Non-neutralizing
67	S866N	p52LOF/IκBδGOF	positive	Neutralizing	Neutralizing	Non-neutralizing	Neutralizing	Neutralizing
68	A860Pfs*33	p52LOF/IκBδGOF	positive	Non-neutralizing	Neutralizing	Non-neutralizing	Non-neutralizing	Neutralizing
69	A860Pfs*33	p52LOF/IκBδGOF	positive	Non-neutralizing	Neutralizing	Non-neutralizing	Non-neutralizing	Non-neutralizing
70	A860Pfs*33	p52LOF/IκBδGOF	positive	Neutralizing	Neutralizing	Non-neutralizing	Non-neutralizing	Neutralizing
71	R853*	p52LOF/IκBδGOF	positive	Neutralizing	Neutralizing	Non-neutralizing	Neutralizing	Neutralizing
72	R52*	p52LOF/IκBδLOF	negative	Non-neutralizing	Non-neutralizing	Non-neutralizing	Non-neutralizing	Non-neutralizing
73	R52*	p52LOF/IκBδLOF	negative	Non-neutralizing	Non-neutralizing	Non-neutralizing	Non-neutralizing	Non-neutralizing

## Sheet: Supplementary Table 5
Supplementary Table 5: Hematopoietic stem cell transplantation in patients with inborn errors of the alternative NF-κB pathway and their status for auto-Abs against type I IFNs
Patient	RelB-P1	RelB-P2	RelB-P3	RelB-P4	NIK-P1	NIK-P2	NFKB2-P8	NFKB2-P26	NFKB2-P61	NFKB2-P58
Deficiency	AR complete RelB	AR complete RelB	AR complete RelB	AR complete RelB	AR complete NIK	AR complete NIK	AD p52LOF/IκBδGOF	AD p52LOF/IκBδGOF	AD p52LOF/IκBδGOF	AD p52LOF/IκBδGOF
Mutation	Y397*/Y397*	Y397*/Y397*	Y397*/Y397*	Q72Tfs*152/Q72Tfs*152	c.1552+217_1972+716del (exon 9 to 11 deletion)	P565R/P565R	K855Pfs*33/WT	R848Efs*38/WT	R853*/WT	K855Sfs*7/WT
Age at transplantation (years)	2	8	3	14	3	9	41	NA	14	21
Donor type (MRD, MUD, MMUD, haplo…)	MUD	MUD	NA	MRD	MRD	NA	NA	NA	MRD	MRD
HLA compatibility	10/10	10/10	NA	10/10	Full match	NA	NA	NA	10/10	10/10
Graft type (BM, CB or PBSC)	BM	BM	NA	BM	PBSC	NA	NA	NA	BM	NA
CMV status (Recipient/ Donor)				Pos/neg	Pos/pos	NA	NA	NA		NA
Conditioning regimen (RIC/MAC)	MAC	MAC	NA	RIC	RIC	NA	NA	NA	RIC	RIC
Conditioning regimen (drugs and doses)	Bu (16mg/kg) and Cy (200mg/kg)	Bu (16mg/kg) and Cy (200mg/kg)	NA	total 150 mg/m2 Flu, 140 mg/m2 Mel, and 10 mg/kg per day (3 day), ATG	ATG 10mg/kg/day (days -4 to -1) Flu 30 mg/m2/day (days -8 to -4) Mel 70 mg/m2/day (days -3 and -2)	NA	NA	NA	Flu 150mg/m2 Mel 140mg/m2 Al 1mg/kg	NA
GVHD prophylaxis (drug and period)	cyclosporine A and methylprednisolone	cyclosporine A and methylprednisolone	NA	NA	cyclosporine A and methylprednisolone	NA	NA	NA	Cyclosporine and MMF	NA
Pre-transplant AAB status (age at testing)	Pos (1 year and 8 months)	Neg (8 years)	Neg (2 years and 11 months)	Neg	NA	NA	Pos (40 years)	Pos (NA)	NA	Pos (NA)
Post-transplant AAB status (age at testing)	Neg (8 years and 5 months)	Pos (10 years and 10 months)	Neg (8 years and 6 months)	Pos (18 years)	Pos (5 years)	Pos (17 years)	NA (died post-transplant)	NA (died post-transplant)	Pos (28 years)	NA (died post-transplant)
Time to engraftment (day+ and cell types)	NA	Neutrophil engraftment at day+18	NA	NA	Neutrophil engraftment: day +12; Platelet engraftment: day +19	NA	NA	NA	NA	NA
Acute GVHD location (grade I-IV)	No	Grade I acute skin GvHD at +13 days	NA	No	Gastrointestinal, grade I	NA	NA	NA	Acute skin grade II and liver grade I GVHD + Oral GVHD	NA
Chronic GVHD location (grade I-IV)	No	Skin (m+14)	NA	No	-	NA	NA	NA	Oral GVHD	NA
Other transplant issues	No	HSV1 stomatitis at +42 days; arthritis m+8	NA	No	Immune thrombocytopenia (from 3 to 6 months after HSCT) Chronic diarrhea from 12 months after HSCT	NA	NA	NA	HHV6 reactivation; parotid cyclosporine (years+3)	NA
Latest donor chimerism (%, cell type and time after transplantation)	Full: chimerism >95% with CD3 =100%.	CD3 = 60% ;CD33 >95% donor cells	CD3 =30% ; CD33 = 10% donor cells	0.8	90 percent whole blood, 32 months after HSCT	NA	NA	NA	100% in T, B and myeloid cells	NA
Current immunosuppressive treatment	no	no	NA	no	Not on immunosuppressive therapy at the time of death	NA	NA	NA	NA	NA
Outcome (age and post-transplant time at last FU)	alive	alive	alive	alive	Died at 68 months of age, 32 months after HSCT, with severe diarrhea and SIRS	alive	NA	NA	alive	NA
Reference	Scharfe et al. 2015	Scharfe et al. 2015	Scharfe et al. 2015	Unreported	Unreported	Willmann et al. 2014	Unreported	Unreported	Bienas et al. 2021	Unni et al. 2018
MSD: matched sibling donor; BM: bone marrow; MRD: matched-related donor; MRD: matched-related donor

## Sheet: Supplementary Table 6
Supplementary Table 6: Characteristics of SARS-CoV-2 infection in patients with inborn errors of NF-κB2
Patient	Variant type	Neutralizing auto-Abs against type I IFNs	NFKB2 heterozygous variant	SARS-Cov-2 vaccination	Date	Age at onset of COVID-19	SARS-CoV-2 strain	Severity	COVID-19 severity score (1-8)	Symptoms	Hospitalization	Pneumonitis on CT-scan	Oxygen (requirement, type of administration, flow >6 L, duration)	ICU	Mechanical ventilation	ARDS	Other organ involvement	Complications	Treatment	Outcome/complications
16	p52LOF/IκBδGOF	IFN-ɑ (high dose)	R853*	No	NA	59	Delta	Severe	5	Dyspnea, fever, cough, hypoxia	Yes	Yes	Yes, nasal, 2 L/min	No	No	No	No	Moraxella catarrhalis (sputum) and Clostridium difficile co-infection	None	Complete recovery
22	p52LOF/IκBδGOF	IFN-ɑ and IFN-ω (high dose)	R853*	No	Dec-2020	30	NA	Severe	5	Fever, cough, cephalgia	yes	Yes	yes	no	no	NA		No	Remdesivir, convalescent plasma, dexamethazone	asymptomatic
25	p52LOF/IκBδGOF	IFN-ɑ (high dose) and IFN-ω (low dose)	R853*	No	2021-03-01	15	NA	Moderate	4	fever, malaise, cough, headache	Yes	Yes	No	No	No	No	No	No	favipiravir, steroid	Complete recovery
1	p52LOF/IκBδGOF	IFN-ɑ and IFN-ω (high dose)	R853*	No	2020-09-01	41	NA	Critical	7	Fever, Cough,respiratory distress	Yes	Yes	Endotracheal intubation for 13 days	Yes	Yes	Yes	No	Pulmonary embolism	Antibiotics, Ig,hydroxychloroquine,remdesivir, lopinavir,ritonavir, tocilizumab	Resolved; Bacterial pneumonia
2	p52LOF/IκBδGOF	IFN-ɑ and IFN-ω (high dose)	R848Efs*38	No	Dec-2020	10	NA	Critical	6	Respiratory distress	Yes	Yes	flow>6l during 1week	Yes	No	Yes	no	no	dexamethasone, extended-spectrum antibiotics, IVIg	Recovery without complication
4	p52LOF/IκBδGOF	IFN-ɑ and IFN-ω (high dose)	Q871T*	No	2020-09-01	23	NA	Critical	8	Respiratory distress	Yes	Yes	Intubation	Yes	Yes	Yes	multiorgan failure	NA	favipiravir, lopinavir/ritonavir, tocilizumab, IVIG, convalescent plasma, extended-spectrum antibiotics, inotropic agents, enoxoparin, high-dose vitamin C, colistin, TMP-SMX, ceftazidime, fluconazole, linezolid, fosfomycin, levofloxacin	Death
3 (infection 1)	p52LOF/IκBδGOF	IFN-ɑ and IFN-ω (high dose)	S866N	No	Apr-2020	17	NA	Critical	7	Fever, anosmia, respiratory distress, hypotension, hepatitis	Yes	Yes	Intubation	Yes	Yes	Yes	no	no	remdesivir, tocilizumab, IVIG, convalescent plasma	Complete recovery
5	p52LOF/IκBδGOF	positive ω only (low dose)	S762Afs*21	No	Dec-2020	23	NA	Ambulatory	1	Common cold-like symptoms	No	ND	No	No	No	No	No	No	None	Complete recovery
38	p52LOF/IκBδGOF	IFN-ɑ and IFN-ω (high dose)	G869Vfs*18	No	1905-07-12	7	Wuhan	Ambulatory	1	Asymptomatic	No	ND	No	No	No	No	No	No	None	Complete recovery
65	p52GOF/IκBδLOF	Negative	Q539*	No	2021-06-01	20	NA	Ambulatory	2	Fever	No	ND	No	No	No	No	No	No	None	Complete recovery
66	p52GOF/IκBδLOF	Negative	Q539*	No	2021-06-01	49	NA	Ambulatory	2	Fever	No	ND	No	No	No	No	No	No	None	Complete recovery
72	p52LOF/IκBδLOF	Negative	R52*	No	Dec-2021	17	NA	Ambulatory	1	NA	No	ND	No	No	No	No	No	No	None	Complete recovery
73	p52LOF/IκBδLOF	Negative	R52*	No	Dec-2021	41	NA	Ambulatory	1	fever, headache, pharyngitis	No	ND	No	No	No	No	No	No	None	Complete recovery
64	p52LOF/IκBδGOF	IFN-ɑ and IFN-ω (high dose)	Y868*	Unknown	Feb-2021	39	NA	Fatal	8	asthenia, anorexia, fever, respiratory distress	Yes	Yes	Yes	No	No	No	No	NA	Antibiotics, palliative care	Death
18	p52LOF/IκBδGOF	IFN-ɑ and IFN-ω (high dose)	Y868C	Unknown	Feb-2022	59	NA	Ambulatory	4	sore throat, back pain, dyspnea	Yes	ND	Yes (<6L/min)	No	No	No	No	No	Sotrovimab; sasivirimab/imdevimab; soludecortin, molnupiravir	Complete recovery
39	p52GOF/IκBδLOF	Negative	R635*	Yes	NA	76	NA	Ambulatory	2	NA	No	ND	No	No	No	No	No	No	None	Complete recovery
40	p52GOF/IκBδLOF	Negative	R635*	Yes	NA	50	NA	Ambulatory	2	NA	No	ND	No	No	No	No	No	No	None	Complete recovery
41	p52GOF/IκBδLOF	Negative	R635*	Yes	NA	43	NA	Ambulatory	2	NA	No	ND	No	No	No	No	No	No	None	Complete recovery
7	p52LOF/IκBδGOF	IFN-ɑ and IFN-ω (high dose)	K855Pfs*33	Yes	2021-10-01	14	NA	Ambulatory	1	Cough	No	ND	No	No	No	No	No	No	None	Complete recovery
8	p52LOF/IκBδGOF	IFN-ω (high dose)	K855Pfs*33	Yes	2021-10-01	44	NA	Ambulatory	1	Cough	No	ND	No	No	No	No	No	No	None	Complete recovery
12	p52LOF/IκBδGOF	IFN-ɑ and IFN-ω (high dose)	D865G	Yes	2022-01-01	25	NA	Ambulatory	2	Fever	Yes	ND	No	No	No	No	No	Asthma crisis	Remdesivir	Complete recovery
27	p52LOF/IκBδGOF	IFN-ɑ and IFN-ω (high dose)	R853Afs*30	Yes	2022-01-01	26	Omicron	Ambulatory	1	rhinobronchitis	Yes	ND	No	No	No	No	No	No	IFN-b, mAb, dexamethazone, sotrovimab	Complete recovery
28	p52LOF/IκBδGOF	IFN-ɑ (high dose)	R853Afs*30	Yes	2022-01-01	32	Omicron	Ambulatory	2	Cough, fever	Yes	ND	No	No	No	No	No	No	Dexamethazone, tixagevimab/cilgavimab, IFN-b
45	p52LOF/IκBδGOF	Negative	A867V	Yes	dec-2021	22	NA	Ambulatory	3	severe bloody diarrhea with dehydration and electrolyte imbalance	Yes	No	No	No	No	No	No	No	NA	recovered
50	p52LOF/IκBδGOF	IFN-ɑ and IFN-ω (low dose)	D865G	Yes	2022-01-13	40	Omicron	Ambulatory	2	Coryza, fatigue, fever	No	ND	No	No	No	No	No	No	Sotrovimab	No complications
51	p52LOF/IκBδGOF	IFN-ɑ (low dose)	D865G	Yes	Feb-2022	34	Omicron	Ambulatory	1	Cough, headache	No	ND	No	No	No	No	No	No	None	Complete recovery
71	p52LOF/IκBδGOF	IFN-ɑ and IFN-ω (high dose)	R853*	Yes	2023-04-01	28	Omicron	Ambulatory	1	Fever, severe fatigue and flu-like symptoms	No	ND	No	No	No	No	No	No	Paxlovid	Complete recovery
3 (infection 2)	p52LOF/IκBδGOF	IFN-ɑ and IFN-ω (high dose)	S866N	Yes	Dec-2021	20	NA	Ambulatory	1	nasal congestion, runny nose, headache	No	ND	No	No	No	No	No	No	Sotrovumab	Complete recovery
43	p52LOF/IκBδLOF	Negative	K321Sfs*160	Yes	Aug-2022	65	NA	Ambulatory	1	NA	No	ND	No	No	No	No	No	No	None	NA
63	p52LOF/IκBδLOF	Negative	c.104-1G>C	Yes	Dec-2021	22	NA	Ambulatory	2	loss of smell, brain fog, cough, fever <40°C, headache, sensitivity to light, migraine-like symptoms	No	ND	No	No	No	No	No	No	None	Complete recovery
NA: non available; ND: non done

## Sheet: Supplementary Table 7
Supplementary Table 7: Comparison of the underlying clinical features of patients with inborn errors of NFKB2, NIK, RELB, and AIRE
		AD NF-κB2 deficiency (p52LOF/IκBδLOF)	AD NF-κB2 deficiency (p52GOF/IκBδLOF)	AD NF-κB2 deficiency (p52LOF/IκBδGOF)	AR NIK deficiency	AR RelB deficiency	AR APS-1 deficiency
Endocrinopathies	Adrenal insufficiency	-	-	-	-	-	+
	Hypoparathyroidism	-	-	-	-	-	+
	Pituitary defects	-	-	+	-	-	-
Ectodermal dysplasia	Alopecia areata/totalis	-	-	+	-	-	+
	Nail dystrophy	-	-	+	-	-	+
	sparse hair, eyebrows, or eyelashes	-	-	+	-	-	-
Susceptibility to infection	Candidiasis	-	-	-	-	+	+
	Recurrent respiratory tract bacterial infections	+	+	+	+	+	-
	Susceptiblity to SARS-CoV-2, influenza, herpesviruses	-	-	+	+	+	+
Immunological	Hypogammaglobulinemia, B-cell lymphopenia	+	+	+	+	+	-
	Auto-Abs against type I IFNs	-	-	+	+	+	+
Thymus	Thymic AIRE expression	NT	NT	Impaired	Thought to be impaired/absent	Impaired	Thought to be impaired/absent
NT: not tested; +: presence; -: absence

## Sheet: Supplementary Table 8
Supplementary Table 8 – Autoantibodies for mass cytometry on whole fresh blood
Metal	Target	Clone	Manufacturer	Catalog no.
163Dy	CXCR3	G025H7	Fluidigm	3163004B
152Sm	TCRgd	11F2	Fluidigm	3152008B
142Nd	CD19	HIB19	Fluidigm	3142001B
144Nd	CD38	HIT2	Fluidigm	3144014B
151Eu	CD123	6H6	Fluidigm	3151001B
153Eu	Va7.2	3C10	Fluidigm	3153024B
154Sm	CD3	UCHT1	Fluidigm	3154003B
155Gd	CD45RA	HI100	Fluidigm	3155011B
158Gd	CD27	L128	Fluidigm	3158010B
159Tb	CD1c	L161	Biolegend	331502
161Dy	CLEC9A	8F9	Fluidigm	3161018B
164Dy	CD161	HP-3G10	Fluidigm	3164009B
168Er	CD8	SK1	Fluidigm	3168002B
170Er	iNKT	6B11	Fluidigm	3170015B
175Lu	CCR4	L291H4	Fluidigm	3175035A
174Yb	CD4	RPA-T4	Biolegend	300502
162Dy	CD21	REA940	Miltenyi Biotec Inc.	130-124-315
165Ho	NKG2C	REA205	Miltenyi Biotec Inc.	130-122-278
148Nd	CD20	2H7	Biolegend	302302
173Yb	HLA-DR	L243	Fluidigm	3173005B
156Gd	CCR10	REA326	Miltenyi Biotec Inc.	130-122-317
089Y	CD45	HI30	Fluidigm	3089003B
116Cd	CD66b	QA17A51	Biolegend	396902
141Pr	CCR6	G034E3	Fluidigm	3141003A
143Nd	CD127	A019D5	Fluidigm	3143012B
147Sm	CD11c	Bu15	Fluidigm	3147008B
149Sm	CD25	2A3	Fluidigm	3149010B
150Nd	NKVFS1	NKVFS1	Bio Rad	MCA2243GA
167Er	CCR7	G043H7	Fluidigm	3167009A
169Tm	NKG2A	Z199	Fluidigm	3169013B
171Yb	CXCR5	RF8B2	Fluidigm	3171014B
166Er	CD24	ML5	Fluidigm	3166007B
145Nd	CD31	WM59	Fluidigm	3145004B
160Gd	CD14	M5E2	Fluidigm	3160001B
176Yb	CD56	NCAM16.2	Fluidigm	3176008B
172Yb	CD57	HNK-1	Biolegend	359602
150Nd	KIR3DL1L2	REA970	Miltenyi Biotec Inc.	130-126-489
146Nd	IgD	IA6-2	Fluidigm	3146005B
209Bi	CD16	3G8	Fluidigm	3209002B
