# Supplementary material for: Autoantibodies against type I IFNs in humans with alternative NF-κB pathway deficiency
Source: Nature. 2023 Nov 8;623(7988):803–13. doi: 10.1038/s41586-023-06717-x (PMC10665196; doi:10.1038/s41586-023-06717-x)
Supplement: Supplementary file 5 — Source Data Fig. 5 and Source Data Extended Data Fig. 10 [file 41586_2023_6717_MOESM5_ESM.xlsx]

## Sheet: PhIP-seq Aire-KO log2FC
Source data for Exteded Data 10 h : 20 most enriched peptides in Aire-KO mice
		RagKO5-2_S29_L001_R1_001	RagKO4-2_S28_L001_R1_001	RagKO3-2_S27_L001_R1_001	RagKO2-2_S26_L001_R1_001	RagKO1-2_S25_L001_R1_001	NODAIREWT6-2_S14_L001_R1_001	NODAIREWT8-2_S16_L001_R1_001	NODAIREWT7-2_S15_L001_R1_001	NODAIREWT2-2_S10_2_L001_R1_001	NODAIREWT5-2_S13_L001_R1_001	NODAIREWT4-2_S12_L001_R1_001	NODAIREWT3-2_S11_2_L001_R1_001	NODAIREWT1-2_S9_L001_R1_001	NODAIREKO8-2_S24_L001_R1_001	NODAIREKO7-2_S23_L001_R1_001	NODAIREKO3-2_S19_L001_R1_001	NODAIREKO2-2_S18_L001_R1_001	NODAIREKO1-2_S17_L001_R1_001	NODAIREKO6-2_S22_2_L001_R1_001	NODAIREKO5-2_S21_2_L001_R1_001	NODAIREKO4-2_S20_2_L001_R1_001	NFKB2HET6-2_S6_2_L001_R1_001	NFKB2HET4-2_S4_L001_R1_001	NFKB2HET3-2_S3_L001_R1_001	NFKB2HET5-2_S5_L001_R1_001	NFKB2HET7-2_S7_L001_R1_001	NFKB2HET8-2_S8_L001_R1_001	NFKB2HET-2_S1_2_L001_R1_001	NFKB2HET2-2_S2_L001_R1_001
Plin1		0	0	0	0	0	0	0	0	0	0	0	0	0	4.80687	5.71255	5.28794	6.31104	1.32268	1.76002	1.11831	7.02876	0	0	0	0	0	0	0	0
Plin1		0	0	0	0	0	0	0	0	0	0	0	0	0	6.96103	8.09813	6.9404	3.76551	3.5247	1.13325	9.3094	8.06017	0	0	0	0	0	0	0	0
Ppfibp1		0	0	0	0	0	0	0	0	0	0	0	0	0	0	7.5568	1.66692	2.37849	1.32268	0	3.6678	7.31218	0	0	0	0	0	0	0	0
Myt1		0	0	0	0	0	0	0	0	0	0	0	0	0	4.47951	6.75266	4.76045	7.12513	1.32268	0	2.77707	2.67786	0	0	0	0	0	0	0	0
Sh2b3		0	0	0	0	0	0	0	0	0	0	0	0	0	1.27534	0	6.77831	3.60878	2.80843	1.76002	0	2.33608	0	0	0	0	0	0	0	0
Plekha5		0	0	0	0	0	0	0	0	0	0	0	0	0	1.27534	1.21346	1.0619	2.37849	0	0	1.11831	1.23252	0	0	1.15806	0	0	0	1.17961	0
Cux2		0	0	0	0	0	0	0	0	0	0	0	0	0	1.94152	4.3774	0	0	2.00094	1.13325	1.11831	1.23252	0	0	0	0	0	0	0	0
Prrc2c		0	0	0	0	0	0	0	0	0	0	0	0	0	0	1.86309	0	1.26302	2.00094	1.13325	1.11831	1.23252	1.63745	0	0	0	3.98381	0	0	1.17438
Rims2		0	0	0	0	0	0	0	0	0	0	0	0	0	0	2.64978	3.2782	2.37849	2.80843	1.76002	3.91179	0	0	0	1.15806	1.32886	0	0	0	0
Myt1l		0	0	2.70519	0	0	0	0	0	0	0	0	0	0	4.05538	4.3774	5.87398	7.2761	6.9021	2.80066	4.12042	1.88734	0	0	0	0	0	0	1.81979	1.17438
Myt1l		0	0	0	0	0	0	0	0	2.02814	0	0	0	1.84026	9.17074	2.92498	7.77172	4.0356	4.72912	0	2.77707	1.23252	1.03954	0	0	0	1.71379	0	1.81979	0
Cdh4		0	0	0	0	0	0	0	0	0	0	0	0	0	7.42178	6.48169	3.92028	1.26302	7.25391	0	0	2.33608	0	0	0	0	0	2.17784	0	0
Dmxl1		0	0	0	0	0	0	0	0	0	0	0	0	0	1.27534	1.21346	0	1.26302	0	1.13325	1.74064	1.88734	0	0	0	0	0	1.12096	0	0
Btrc		0	0	0	0	0	0	0	0	0	0	0	0	0	3.01842	5.14128	3.57007	1.26302	0	1.13325	1.11831	6.23337	0	0	0	0	0	0	0	0
Zfp945		0	0	0	0	0	0	0	0	0	0	0	0	0	1.27534	1.86309	2.9119	0	3.5247	5.10511	1.11831	0	0	0	0	0	0	0	0	0
R3hcc1l		0	0	0	0	0	0	0	0	0	0	0	0	0	0	0	1.0619	1.92598	1.32268	1.76002	1.74064	1.23252	0	0	0	2.81724	0	0	0	0
Wwp2		0	0	0	0	0	0	0	0	0	0	0	0	0	2.39552	0	0	2.72244	1.32268	1.76002	1.11831	1.23252	0	0	0	0	2.14415	0	0	0
Mtap		0	0	0	0	0	0	0	0	0	0	0	0	0	1.27534	3.53	1.0619	2.37849	1.32268	0	0	3.56048	0	0	2.56713	0	0	0	0	0
Syp		0	0	0	0	0	0	0	0	0	0	0	0	0	1.27534	1.86309	1.0619	3.90686	0	1.76002	0	1.88734	0	0	0	1.32886	0	0	0	0
Sftpb		0	0	0	0	0	0	0	0	0	0	0	0	0	6.80482	7.08248	2.9119	5.68367	3.70159	0	0	4.21311	0	0	0	0	0	0	0	0

## Sheet: PhIP-seq NF-κB2-Y868  log2FC
Source data for Exteded Data 10 h : 20 most enriched peptides in Aire-KO mice
		RagKO5-2_S29_L001_R1_001	RagKO4-2_S28_L001_R1_001	RagKO3-2_S27_L001_R1_001	RagKO2-2_S26_L001_R1_001	RagKO1-2_S25_L001_R1_001	NODAIREWT6-2_S14_L001_R1_001	NODAIREWT8-2_S16_L001_R1_001	NODAIREWT7-2_S15_L001_R1_001	NODAIREWT2-2_S10_2_L001_R1_001	NODAIREWT5-2_S13_L001_R1_001	NODAIREWT4-2_S12_L001_R1_001	NODAIREWT3-2_S11_2_L001_R1_001	NODAIREWT1-2_S9_L001_R1_001	NODAIREKO8-2_S24_L001_R1_001	NODAIREKO7-2_S23_L001_R1_001	NODAIREKO3-2_S19_L001_R1_001	NODAIREKO2-2_S18_L001_R1_001	NODAIREKO1-2_S17_L001_R1_001	NODAIREKO6-2_S22_2_L001_R1_001	NODAIREKO5-2_S21_2_L001_R1_001	NODAIREKO4-2_S20_2_L001_R1_001	NFKB2HET6-2_S6_2_L001_R1_001	NFKB2HET4-2_S4_L001_R1_001	NFKB2HET3-2_S3_L001_R1_001	NFKB2HET5-2_S5_L001_R1_001	NFKB2HET7-2_S7_L001_R1_001	NFKB2HET8-2_S8_L001_R1_001	NFKB2HET-2_S1_2_L001_R1_001	NFKB2HET2-2_S2_L001_R1_001
Crtac1		0	0	0	0	0	0	0	0	0	0	0	0	0	0	0	0	0	0	1.76002	0	0	1.03954	1.28283	1.15806	9.55841	0	0	0	2.25426
Tal1		0	0	0	0	0	0	0	0	0	0	0	0	0	0	0	0	0	0	1.13325	0	0	1.63745	0	1.15806	1.32886	0	2.17784	0	2.25426
Tacc2		0	0	0	0	0	0	0	0	0	0	0	0	0	1.27534	1.86309	3.10664	0	0	0	2.77707	1.23252	1.03954	1.28283	0	1.32886	3.16684	0	1.81979	1.17438
Mast3		0	0	0	0	0	0	0	0	0	0	0	0	0	0	1.21346	1.0619	0	0	0	0	0	0	0	1.79208	2.00866	0	1.74409	2.59946	1.17438
Lama3		0	0	0	0	0	0	0	0	0	0	0	0	0	4.05538	0	0	0	0	2.52959	1.74064	0	1.03954	0	2.23104	1.32886	1.09768	0	2.26167	0
Sertad2		0	0	0	0	0.990154	0	0	0	0	0	0	0	0	0	0	0	0	0	1.13325	0	0	1.03954	0	1.15806	0	0	1.12096	1.17961	1.17438
Pde6a		0	0	0	0	0	0	0	0	0	0	0	0	0	0	0	0	0	0	0	0	0	0	1.28283	0	2.46887	1.09768	4.12507	0	2.25426
Ciita		0	0	0	0	0	0	0	0	0	0	0	0	0	0	1.86309	0	0	2.00094	0	0	1.23252	1.03954	2.75117	0	0	1.09768	1.12096	2.59946	0
Fhod3		0	0	3.21446	0	0	0	0	0	0	0	0	2.89712	0	1.27534	4.90768	8.42466	4.63224	6.2204	3.02876	1.11831	1.23252	7.54521	0	6.20286	10.0199	2.14415	7.9389	1.17961	3.89011
Pde10a		0	0	0	0	0	0	0	0	0	0	0	0	0	0	2.64978	0	0	0	0	0	0	0	0	1.15806	1.32886	5.31338	1.12096	1.81979	0
Blnk		0	0	0	0	0	0	0	0	0	0	0	0	0	0	0	4.43735	1.26302	3.85914	0	0	0	4.39616	0	1.79208	7.60393	1.71379	4.80855	0	1.17438
Col13a1		0	0	0	0	0	0	0	0	0	0	0	0	0	1.27534	0	0	0	0	2.19552	1.11831	0	1.03954	5.93529	0	2.46887	1.71379	1.12096	0	0
Ccdc171		0	0	0	0	0	0	0	0	0	0	0	0	0	1.27534	0	0	0	0	0	0	0	1.03954	0	6.67227	0	0	1.12096	5.18683	7.25826
Afdn		0	0	0	0	0	0	0	0	0	0	0	0	0	0	1.21346	1.0619	0	1.32268	1.13325	1.11831	0	4.24373	5.67696	8.02714	2.00866	0	1.12096	0	0
Ccdc50		0	0	0	0	0	1.013	0	0	0	0	0	0	0	0	0	0	0	0	0	0	0	4.07327	6.36964	2.23104	4.36852	0	0	9.09015	1.17438
Akap4		0	0	0	0	0	0	0	0	0	0	0	0	0	3.78503	0	0	0	0	1.76002	2.77707	0	0	1.28283	0	2.00866	1.09768	1.12096	0	1.81308
Ibsp		0	0	0	0	0	0	0	0	0	0	0	0	0	1.94152	1.21346	0	0	0	0	0	0	1.03954	0	0	0	1.09768	1.12096	7.88459	2.25426
Pard3b		0	0	0	0	0	0	0	0	0	0	0	0	0	0	3.35509	0	0	2.00094	0	3.6678	1.88734	0	3.93843	1.79208	2.00866	0	3.91639	0	2.59164
Flg2		0	0	0	0	0	0	0	0	0	0	0	0	0	0	0	0	0	0	0	1.11831	0	2.65028	3.63984	2.23104	5.33317	1.71379	0	0	0
Mylpf		0	0	0	0	0	0	0	0	0	0	0	0	0	0	0	1.0619	0	0	0	0	1.23252	1.03954	4.8906	1.15806	2.00866	0	0	0	1.17438

## Sheet: PhIP-seq protein
Source data for Exteded Data 10j : Autoreactive peptides
	Aire-KO	Nfkb2-Y868*/WT	Rag2-/-	WT
AIRE	3170
AIRE	2156
AIRE	2807
AIRE	2498
AIRE	2659
AIRE	2442
AIRE	3760
AIRE	5016
NFKB		2034
NFKB		1838
NFKB		1453
NFKB		1592
NFKB		2038
NFKB		2724
NFKB		1836
NFKB		2121
RAG			0
RAG			0
RAG			0
RAG			0
RAG			0
WT				0
WT				0
WT				0
WT				0
WT				0
WT				0
WT				0
WT				0

## Sheet: PhIP-seq peptide
Source data for Exteded Data 10j : Autoreactive peptides
	Aire-KO	Nfkb2-Y868*/WT	Rag2-/-	WT
AIRE	2466
AIRE	1802
AIRE	2253
AIRE	2017
AIRE	2111
AIRE	1970
AIRE	2846
AIRE	3569
NFKB		1689
NFKB		1554
NFKB		1255
NFKB		1364
NFKB		1725
NFKB		2214
NFKB		1563
NFKB		1758
RAG			0
RAG			0
RAG			0
RAG			0
RAG			0
WT				0
WT				0
WT				0
WT				0
WT				0
WT				0
WT				0
WT				0

## Sheet: % of EpCAM
Source data for Figure 5b : %EpCAM+ TECs
WT Control	NFkB2 KI/WT
0.49	0.39
0.53	0.25
0.58	0.23
0.53	0.32
0.93	0.28
	0.35
	0.44

## Sheet: # of EpCAM
Source data for Extended Data Figure 10e : number of EpCAM+ TECs
WT Control	NFkB2 KI/WT
5.04	4.16
7.92	2
6.56	1.862
7.02	2.6
10.05	2.09
	1.74
	3.145

## Sheet: Aire gMFI
Source data for Figure 5d: Aire MFI in mice thymuses
WT Control	NFkB2 KI/WT
17641	16600
15801	10524
16994	9484
16816	10086
16483	9302
	10890
	5472

## Sheet: % of mTEC Aire subsets% of mTEC
Source data for Figure 5b : % of mTECs subsets
	WT Control	WT Control	WT Control	WT Control	WT Control	WT Control	WT Control	NFkB2 KI/WT	NFkB2 KI/WT	NFkB2 KI/WT	NFkB2 KI/WT	NFkB2 KI/WT	NFkB2 KI/WT	NFkB2 KI/WT
MHC II high Aire+	26.1	29.9	32.2	28.3	20.8			7.22	1.6	1.57	5.42	7.8	3.64	0.8
MHC II high Aire-	41	37.3	36.8	39	40.9			36.1	36.2	41.7	34.6	37.6	39.1	36
MHC II low Aire-	29.1	27.5	27	28.5	36			51.9	55.9	54.3	55.8	45.9	53.6	56

## Sheet: # of mTEC Aire subsets
Source data for Extended Data Figure 10e : cell numbers in each of TEC subsets
	WT Control	WT Control	WT Control	WT Control	WT Control	WT Control	WT Control	NFkB2 KI/WT	NFkB2 KI/WT	NFkB2 KI/WT	NFkB2 KI/WT	NFkB2 KI/WT	NFkB2 KI/WT	NFkB2 KI/WT
MHC II high Aire+	13.16	24.2	20.8	19.8	21			2.99	0.325	0.2891	1.4	1.615	0.66	0.2482
MHC II high Aire-	21	30.8	24	27	42			14.3	7.4	7.644	9	7.79	6.6	11.05
MHC II low Aire-	14	22	17.6	19.8	36			20.8	11	9.8	15	9.5	9.6	17
